# Supplementary material for: Genome-wide analysis of terpene synthase gene family to explore candidate genes related to disease resistance in Prunus persica
Source: Front Plant Sci. 2022 Oct 31;13:1032838. doi: 10.3389/fpls.2022.1032838 (PMC9660250; doi:10.3389/fpls.2022.1032838)
Supplement: Supplementary file 2 [file Table_1.xls]

## Sheet: Sheet1
Supplementary Table 1. The primers used to clone three peach TPS genes.
Speicies	gene name	accession number	Forward primer 5’ to 3'	Reverse primer 5’ to 3'
Prunus persica	PpTPS1	Prupe.4G030400	aaATGGCATTGTTTTCTATGGCC	aaCACAGATTCAGTTTCATACAGC
Prunus persica	PpTPS3	Prupe.4G030300	aaATGGCCCTTCTTCAAGCTCAC	aaTTTCGTCTGGCCTGGGGACTG
Prunus persica	PpTPS4	Prupe.3G222200	aaATGTTCTCCTCCCTCTATCC	aaCAATGAAACCAGTGATCTTTGTCCC
