# Supplementary material for: Genome-wide analysis of terpene synthase gene family to explore candidate genes related to disease resistance in Prunus persica
Source: Front Plant Sci. 2022 Oct 31;13:1032838. doi: 10.3389/fpls.2022.1032838 (PMC9660250; doi:10.3389/fpls.2022.1032838)
Supplement: Supplementary file 3 [file Table_2.xlsx]

## Sheet: Sheet1
Supplementary Table 2. The synteny TPS genes in Arabidopsis thaliana, Prunus persica, and Citrus sinensis.
Peach genes	Arabidopsis/Orange genes	E value	Ka	Ks	Ka/Ks
Prupe.4G030300.1	AT1G61680.2	6e-158	0.442533	1.98478	0.222963
Prupe.4G128500.1	AT1G79460.1	0	0.309064	1.36767	0.225979
Prupe.8G239900.1	AT4G02780.1	0	0.357283	3.13877	0.113829
Prupe.3G222200.1	Cs2g22090.1	0	0.308056	1.85541	0.166031
Prupe.4G029900.1	Cs2g07280.1	0	0.287452	1.04272	0.275674
Prupe.4G030300.1	Cs2g07240.1	0	0.324862	1.26846	0.256107
Prupe.4G030400.1	Cs2g22180.1	5e-136	0.578124	3.77493	0.153148
Prupe.4G128500.1	orange1.1t03278.1	0	0.231114	0.844522	0.273662
Prupe.4G197900.1	Cs4g11330.1	3e-106	0.360767	1.71582	0.210259
Prupe.4G199200.1	Cs2g22150.1	1e-78	0.57201	2.04354	0.279911
Prupe.4G199200.1	Cs4g12050.1	4e-162	0.394016	2.07793	0.18962
Prupe.4G199200.1	Cs4g11310.1	4e-26	0.416611	1.71362	0.243118
Prupe.8G239900.1	Cs5g31210.1	0	0.224656	1.41277	0.159018
