# Supplementary material for: Genome-wide analysis of terpene synthase gene family to explore candidate genes related to disease resistance in Prunus persica
Source: Front Plant Sci. 2022 Oct 31;13:1032838. doi: 10.3389/fpls.2022.1032838 (PMC9660250; doi:10.3389/fpls.2022.1032838)
Supplement: Supplementary file 4 [file Table_3.xlsx]

## Sheet: Sheet1
Supplementary Table 3. The accession numbers of TPS proteins that were used for phylogenetic analysis in Figure 1.
Speicies	gene name	accession number	NCBI annotation
Ananas comosus	AcoTPS1	XP_020098379	ent-copalyl diphosphate synthase 1
Ananas comosus	AcoTPS4	XP_020086747	ent-copalyl diphosphate synthase 1
Ananas comosus	AcoTPS9	XP_020091324	terpene synthase 10-like
Ananas comosus	AcoTPS12	XP_020100943	terpene synthase 10-like
Ananas comosus	AcoTPS13	XP_020103575	ent-kaur-16-ene synthase
Ananas comosus	AcoTPS16	XP_020110405	alpha-humulene synthase-like
Oryza sativa	OsTPS19	XP_015634447	alpha-humulene synthase isoform X1
Oryza sativa	OsTPS24	XP_015634270	alpha-humulene synthase isoform X1
Oryza sativa	OsTPS46	XP_015648810	zingiberene synthase
Lavandula × intermedia	LiR-LINS	AXA20001	linalool synthase
Citrus limon	CsiTPS1	AAM53946.1	(+)-limonene synthase 2
Actinidia chinensis	AcTPS1	AID55337	terpene synthase
Actinidia arguta	AaTPS1	AID55338	terpene synthase
Arabidopsis thaliana	AtTPS3	NP_567511	terpene synthase 03
Arabidopsis thaliana	AtTPS10	NP_179998	terpene synthase 10
Arabidopsis thaliana	AtTPS21	NP_197784	terpene synthase 21
Arabidopsis thaliana	AtTPS14	NP_001185286	terpene synthase 14
Arabidopsis thaliana	AtTPS11	NP_199276	Terpenoid cyclases/Protein prenyltransferases superfamily protein
Arabidopsis thaliana	AtTPS24	NP_189209	Terpenoid cyclases/Protein prenyltransferases superfamily protein
Populus trichocarpa	PtTPS5	XP_002306399	probable terpene synthase 3
Populus trichocarpa	PtTPS6	AII32470	terpene synthase
Populus trichocarpa	PtTPS7	AII32471	terpene synthase
Populus trichocarpa	PtTPS9	AII32473	terpene synthase
Populus trichocarpa	PtTPS10	AII32474	terpene synthase
Populus trichocarpa	PtTPS11	AII32475	terpene synthase
Populus trichocarpa	PtTPS12	AII32476	terpene synthase
Populus trichocarpa	PtTPS13	AII32477	terpene synthase
Populus trichocarpa	PtTPS15	AII32468	terpene synthase
Gossypium hirsutum	GhTPS4	XP_016672753	terpene synthase 10
Gossypium hirsutum	GhTPS5	XP_016685793	terpene synthase 10-like
Gossypium hirsutum	GhTPS6	NP_001314478	terpene synthase 10-like
Gossypium hirsutum	GhTPS10	XP_016714854	(+)-delta-cadinene synthase isozyme A-like
Gossypium hirsutum	GhTPS11	XP_040960740	(+)-delta-cadinene synthase isozyme A-like isoform X1
Gossypium hirsutum	GhTPS12	XP_016729895	(3S,6E)-nerolidol synthase 1-like
Gossypium hirsutum	GhTPS14	XP_016698390	(E,E)-geranyllinalool synthase-like
Gossypium hirsutum	GhTPS15	XP_040949849	(E,E)-geranyllinalool synthase-like
Fragaria × ananassa	FaNES1	P0CV95	(3S,6E)-nerolidol synthase 2
Fragaria × ananassa	FaNES2	P0CV94	(3S,6E)-nerolidol synthase 1
Fragaria vesca	FvNES1	O23945	(-)-alpha-pinene synthase
Vitis vinifera	VvGwaBer	HM807376	(E)-a-Bergamotene
Vitis vinifera	VvPNaHum	HM807408	valencene synthase-like
Vitis vinifera	VvCSaFar	HM807379	(-)-germacrene D synthase-like
Vitis vinifera	VvPNSeInt	HM807406	(-)-germacrene D synthase
Vitis vinifera	VvPNLinner1	CBI40952	(3S,6E)-nerolidol synthase 1
Malus domestica	MdCAR1	NP_001315699	(-)-germacrene D synthase-like
Malus domestica	MdGDS1	NP_001315940	(-)-germacrene D synthase-like
Malus domestica	MdNES1	NP_001315814	(3S,6E)-nerolidol synthase 1-like
Malus domestica	MdPIN1	NP_001281061	(-)-alpha-pinene synthase-like
Malus domestica	MdOCS1	AGB14628	(E)-beta-ocimene synthase
Malus domestica	MdLIS1	NP_001280833	(3S,6E)-nerolidol synthase 1-like
