# Supplementary material for: Genome-wide analysis of terpene synthase gene family to explore candidate genes related to disease resistance in Prunus persica
Source: Front Plant Sci. 2022 Oct 31;13:1032838. doi: 10.3389/fpls.2022.1032838 (PMC9660250; doi:10.3389/fpls.2022.1032838)
Supplement: Supplementary file 5 [file Table_4.xlsx]

## Sheet: Sheet1
Supplementary Table 4. The detailed FPKM values of PpTPSs post pathogen inoculations in ‘Huyou018’.
gene.name	gene.id	CK0_1_fpkm	CK0_2_fpkm	CK0_3_fpkm	CK48_1_fpkm	CK48_2_fpkm	CK48_3_fpkm	CK60_1_fpkm	CK60_2_fpkm	CK60_3_fpkm	CK72_1_fpkm	CK72_2_fpkm	CK72_3_fpkm	CK84_1_fpkm	CK84_2_fpkm	CK84_3_fpkm	GD48_1_fpkm	GD48_2_fpkm	GD48_3_fpkm	GD60_1_fpkm	GD60_2_fpkm	GD60_3_fpkm	GD72_1_fpkm	GD72_2_fpkm	GD72_3_fpkm	GD84_1_fpkm	GD84_2_fpkm	GD84_3_fpkm
PpTPS1	PRUPE.4G030400	32.9969	32.9969	49.9423	36.9114	35.0034	34.8047	0.516572	1.3468	0.833209	1.65431	0.215202	1.74891	0.646332	15.8522	0.624461	0.257042	0.696886	0.363025	0.134123	0.0628076	0.0691442	0	0	0	0.041547	0.0671905	0
PpTPS2	PRUPE.4G029900	0.112173	0.112173	0.25157	4.25919	1.30873	4.46057	0	0	0	0	0	0	0.0158473	0.0451144	0	85.5546	190.833	85.2632	74.7715	71.8702	77.6886	154.555	92.2874	152.549	173.753	98.195	175.213
PpTPS3	PRUPE.4G030300	109.002	109.002	170.223	135.911	147.857	140.071	22.5334	28.7116	21.9758	15.01	7.66691	15.1056	12.5792	38.9734	11.2701	2.99752	3.77981	3.54776	4.08047	2.35343	4.37358	1.18485	1.34671	1.51789	0.899794	1.98641	1.05096
PpTPS4	PRUPE.3G222200	7.20945	7.20945	11.0355	32.583	26.3657	32.2017	3.56172	2.16455	2.31748	5.34028	5.87445	5.73011	3.53199	5.21436	3.60873	1.64485	1.43143	1.65721	0.389629	0.54737	0.529552	0.555023	0.541166	0.41505	0.67479	0.6388	0.509001
PpTPS5	PRUPE.3G222300	1.10439	1.10439	1.30721	16.5478	9.1784	13.7025	0.11501	0.24906	0.0208624	0.310663	0.529528	0.407342	0.117017	0.721777	0.345824	0	0.0911228	0.0813739	0	0.0246377	0.0542466	0.164882	0	0	0.195572	0	0.0782122
PpTPS6	PRUPE.3G234300	0.383007	0.383007	0.523637	0.579876	0.764342	0.469067	0.474318	0.451613	0.459922	0.565291	0.785497	0.596419	0.767769	0.553712	0.635321	0.0610674	0.0478297	0	0.027616	0.129321	0.0142368	0.0519272	0.0992761	0.0616373	0.0128318	0.0553382	0.0273687
PpTPS7	PRUPE.3G234400	0.088448	0.088448	0.0128568	0.0175699	0.0164921	0.0477132	0	0	0	0	0	0	0	0	0	0	0	0	0	0	0	0	0	0	0	0	0
PpTPS8	PRUPE.3G234500	1.91729	1.91729	1.31713	0.203475	0.0440753	0.0708412	0.0328215	0.0904615	0.027784	0.0827465	0.045992	0	0.0259735	0.0739418	0.0431774	0.10846	0.0202258	0.0270929	0.332824	0.0820295	0.288977	0	0	0.039097	0.0325573	0	0.0347203
PpTPS9	PRUPE.4G125200	0	0	0.138705	0	0.0355849	0	0	0	0	0	0	0	0	0	0	0	0	0	0	0	0	0	0	0	0	0	0
PpTPS10	PRUPE.4G125300	11.3529	11.3529	30.4998	28.685	16.2503	29.2403	0.0208101	0	0.0132121	0.393483	0.043741	0.244391	0.0988089	4.76438	0.0821283	1.59148	2.15442	1.28834	2.79883	0.405676	2.78269	0	0.134752	0	0.0928915	0	0.0495315
PpTPS11	PRUPE.4G125500	0.782868	0.782868	2.76708	1.96439	0.368777	1.02245	0	0	0	0.0216356	0	0	0	0.232001	0	0.0243075	0.0317304	0.0212518	0.0549618	0	0.0566687	0	0	0	0	0	0
PpTPS12	PRUPE.4G126400	0.215095	0.215095	0.112559	0	0.0962564	0	0	0	0	0	0	0	0.0425427	0	0	0	0	0	0.0573835	0	0	0	0	0	0	0	0
PpTPS13	PRUPE.4G126600	0.782924	0.782924	1.42919	0.130207	0.183329	0.392881	0	0.0627118	0.0192611	0	0	0.0197934	0	0.0256298	0	0	0	0	0	0	0	0	0	0	0	0	0
PpTPS14	PRUPE.4G128500	4.70862	4.70862	4.17778	3.63207	3.73993	3.30977	2.69161	2.43384	2.60913	1.74463	2.02268	2.08295	1.97548	2.29544	2.18931	4.11256	3.9086	4.11072	3.82018	3.50145	3.19591	3.22093	3.60432	3.23154	4.29549	3.11923	4.08237
PpTPS15	PRUPE.4G128600	0.706315	0.706315	1.08335	0.0870871	0.32698	0.499269	0.608729	0.671103	0.927539	0.102311	0.341199	0.291249	0.337204	0.617118	0.266932	0.402312	0	0.251241	0.0974648	0.0608548	0.23448	0.0407258	0.0291978	0.0725119	0.0301914	0	0.0643945
PpTPS16	PRUPE.4G128700	0.36306	0.36306	0.175915	0	0.090262	0	0.0672153	0.0926283	0	0.0423642	0	0.175415	0	0.0567847	0	0.0951921	0.124262	0.416127	0	0	0	0	0.0483599	0	0	0	0
PpTPS17	PRUPE.4G190700	11.228	11.228	12.7428	7.55339	13.9521	7.03526	8.67507	8.3053	6.85498	4.15159	4.51991	4.12034	3.48626	4.70423	3.23831	69.6278	33.4563	76.409	11.0086	2.36754	9.19246	0	0.317572	0.0606678	3.41009	1.66127	3.44809
PpTPS18	PRUPE.4G190800	1.62634	1.62634	2.01853	13.196	23.8983	11.8776	5.00277	4.56024	4.10259	1.64225	2.19071	1.97199	1.11346	3.34592	1.0626	137.826	133.624	143.761	19.2741	11.0575	19.3135	0.470672	1.98716	0.512128	13.0265	1.67196	15.3391
PpTPS19	PRUPE.4G191000	1.77839	1.77839	2.85234	13.7416	18.2099	14.6504	2.7623	3.06264	3.25241	1.09209	1.214	0.63897	0.849541	1.03953	0.842394	213.633	205.776	206.568	39.0209	27.9599	38.533	4.35973	10.9669	4.35237	38.4853	6.52605	41.1418
PpTPS20	PRUPE.4G194100	3.42414	3.42414	3.04593	1.93889	4.03443	1.85328	6.20766	5.02831	5.88468	7.00076	9.48219	7.51897	5.5237	4.836	5.27381	0.295285	0.0876043	0.434186	0.106221	0	0.109519	0	0	0	0.0423047	0.51692	0
PpTPS21	PRUPE.4G194200	0.0180321	0.0180321	0	0.0644761	0	0	0	0.0207025	0	0	0	0	0	0.0507657	0	0	0	0	0	0	0	0	0	0	0	0	0
PpTPS22	PRUPE.4G194300	0.0163514	0.0163514	0	0	0	0	0	0	0	0	0	0	0	0	0	0	0	0	0	0	0	0	0	0	0	0	0
PpTPS23	PRUPE.4G194400	0	0	0	0.538697	0.319359	0.590293	0.217999	0.628152	0.654278	0.474653	0.333247	0.646502	0.846889	0.301368	0.625706	0.870073	1.17241	0.834312	1.30098	0.653803	0.621614	2.34682	1.42587	2.37254	1.94619	1.65319	2.20128
PpTPS24	PRUPE.4G194500	17.75	17.75	19.7695	16.8267	25.6085	17.1541	2.14108	1.88837	2.01183	0.917641	0.520042	0.856776	0.152492	5.71587	0.0563327	9.82449	6.12207	9.06665	0.891312	0.278258	0.824737	0	0	0	0.0212384	0	0.0226495
PpTPS25	PRUPE.4G194600	0	0	0	0	0	0	0	0	0	0	0	0	0	0	0.0242235	0	0	0	0	0	0	0	0	0	0	0	0
PpTPS26	PRUPE.4G197900	0.0480284	0.0480284	0.0558514	0	0	0	0	0	0	0	0.0186897	0	0.0474966	0	0	0.0566673	0	0	0	0	0	0	0	0.0238317	0	0	0
PpTPS27	PRUPE.4G198000	14.9552	14.9552	31.8411	18.5422	15.4364	19.4821	13.1344	14.5121	11.4858	5.51885	3.99988	6.49307	6.6164	5.14887	6.19084	26.2493	25.4583	26.8421	11.2405	6.01572	9.61556	2.47747	1.97046	2.79141	7.37523	7.23995	7.00832
PpTPS28	PRUPE.4G198200	8.52299	8.52299	28.1785	28.728	12.7305	26.1842	0	0.0346992	0.0799304	0.11109	0.0352833	0.114996	0.134499	1.99956	0.264992	0.231788	0.0930987	0.218238	0	0	0.0831344	0	0	0	0	0	0
PpTPS29	PRUPE.4G198500	0.844498	0.844498	1.12155	0.823531	1.00921	0.80759	1.45509	1.14585	1.03549	0.483749	0.806629	0.438163	0.664321	0.324207	0.73623	0.860525	0.591217	1.12852	0.102407	0	0.105588	0	0	0	0	0	0.0253726
PpTPS30	PRUPE.4G198600	1.54446	1.54446	3.57067	1.25642	0.877657	1.61342	0.592292	0.928811	0.440874	0.592144	0.0858585	0.346457	0.315169	0.379598	0.376152	1.44624	0.86843	0.986258	0.392413	0.27564	0.910349	0	0.176334	0.0364934	0.182335	0.360403	0.35649
PpTPS31	PRUPE.4G198700	5.35881	5.35881	8.64372	9.27231	6.73597	10.0229	0.0172374	0	0.0218876	0	0	0	0	0.203874	0.0453522	0.024412	0	0.0853726	0	0	0	0	0	0	0	0	0
PpTPS32	PRUPE.4G199000	0.0198725	0.0198725	0.0866602	0.0473713	0.066698	0.0643213	0	0	0	0	0	0	0	0.0559471	0	0	0	0	0	0	0	0	0	0	0	0	0
PpTPS33	PRUPE.4G199200	0	0	0	0	0	0	0	0	0	0	0	0	0	0	0	0	0	0	0	0	0	0	0	0	0	0	0
PpTPS34	PRUPE.4G199300	0	0	0.106906	0.0292192	0.0274268	0.0264494	0	0	0	0	0	0	0.0242438	0	0	0	0	0	0	0	0	0	0	0	0	0	0
PpTPS35	PRUPE.4G199500	0.0173987	0.0173987	0.227617	0.0414743	0	0.0187715	0	0	0	0	0	0	0	0	0	0	0	0	0	0	0	0	0	0	0	0	0
PpTPS36	PRUPE.4G200000	1003.35	1003.35	1189.1	1147.91	1253.15	1174.99	1393.02	1464.43	1366.54	1446.82	1494.18	1456.05	1456.33	1273.31	1404.73	1064.19	503.89	1034.24	306.039	71.5792	294.515	4.47277	8.37303	4.44887	244.572	185.521	236.352
PpTPS37	PRUPE.4G200100	0.0430961	0.0430961	0.0676562	0.0513653	0.0482144	0.0464963	0.0789883	0.0890611	0.0455898	0.108621	0.120747	0.0468499	0.102285	0.157727	0.0283393	0.0101696	0.0132751	0.0355646	0	0	0	0	0	0	0.0106844	0	0
PpTPS38	PRUPE.4G238400	0	0	0.0186526	0.0254902	0	0	0.0178174	0.0491077	0	0	0	0	0.0211498	0.0301049	0.0468783	0.0504669	0	0.0220614	0.0855834	0	0	0	0	0	0	0	0
PpTPS39	PRUPE.4G238900	0	0	0	0	0	0	0	0	0	0	0	0	0	0	0	0	0	0	0	0	0	0	0	0	0	0	0
PpTPS40	PRUPE.8G239900	0.784822	0.784822	0.829686	0.0377944	0.106428	0.0342118	0.105672	0.109218	0.0922482	0.14153	0.15733	0.08618	0.27439	0.212024	0.243273	0.0187068	0	0.0163552	0.0528728	0	0	0	0	0	0	0.0211898	0.0209597
