# Supplementary material for: Genome-wide analysis of terpene synthase gene family to explore candidate genes related to disease resistance in Prunus persica
Source: Front Plant Sci. 2022 Oct 31;13:1032838. doi: 10.3389/fpls.2022.1032838 (PMC9660250; doi:10.3389/fpls.2022.1032838)
Supplement: Supplementary file 6 [file Table_5.xlsx]

## Sheet: Sheet1
Supplementary Table 5. The detailed relative contents of 133 terpenoids post pathogen inoculations in ‘Huyou018’.
id	NAME_EN	CAS	KEGG_ID	FORMULA	EXACT_MASS	CLASS_EN	q1	q3	ionmode	rt	QC-01	QC-02	QC-03	CKO1	CKO2	CKO3	NP-lin48h-1	NP-lin48h-2	NP-lin48h-3	NP-lin84h-1	NP-lin84h-2	NP-lin84h-3	NP48h-1	NP48h-2	NP48h-3	NP84h-1	NP84h-2	NP84h-3	PDA48h-1	PDA48h-2	PDA48h-3	PDA84h-1	PDA84h-2	PDA84h-3
44846@[M-H]-@RANK1	Pseudolaric Acid B	82508-31-4		C23H28O8	432.178	Diterpenoids	431.2	59	-	6.37	12563.8	12305.4	9997.58	25052.9	11778.6	20488.6	8948.21	6027.31	13309.3	12190.3	6236.53	3742.21	6768.97	14016.7	13725.5	28612.5	21030.2	22448.4	26363.7	6673.12	9561.5	12593.8	4070.42	19481
73554@[M-H]-@RANK1	Albiflorin	39011-90-0	C17457	C23H28O11	480.163	Monoterpenoids	479.2	121	-	6.23	1131.23	3232	7606.01	567.599	1115.89	23452.3	4071.08	4613.35	546.786		8918.4	1098.73	532.8	6007.35	4303.31	1133.57	546.953	549.117	9882.23	14396.5	22921.6	10075.8	1097.88	535.631
67808@[M+H]+@RANK1	Epitulipinolide	24164-13-4	C09566	C17H22O4	290.152	Sesquiterpenoids	291.2	231.1	+	5.07	29666	20696.9	21980	40116.3	51012.7	55044.4	21048.6	10115.3	37611.2	30024.6	19430.5	6350.87	28586	15126.4	18935.5	28975	39072.2	37288.2	30443.3	30191.6	62245.7	25207.5	30785.5	10616.6
604@[M+H]+@RANK1	Artesunate	88495-63-0		C19H28O8	384.178	Sesquiterpenoids	385.2	101	+	0.76		18094.6	11789	31135.8	31284.1	33247.8	23158.9		11873	6840	11065	7217.75	7465.02	13296.5	16806.5	23788.1	20999.2	22242.5	25015.9	25628.6	16372.6	14324.1		4917.35
71681@[M+H]+@RANK1	Linderalactone	728-61-0	C17425	C15H16O3	244.11	Sesquiterpenoids	245.1	199.1	+	8.74	4572.04	5826.17	2627.29	10835.1	7468.88	4596.57	8907.45	4764.45	3187.55	3939.27	5819.06	4080.42	6981.06	5930.52	5809.75	4377.88	15177.8	2991.43	10317	3195.54	12728	22175.4	10147.7	5241
53322@[M]+@RANK1	Terpinolene	586-62-9	C06075	C10H16	136.125	Monoterpenoids	136.1	93.1	+	10.57	7247.58	12238.2	5690.62	4448.95	7248.71	5795.46	5280.38	7353.74	15096.3	10364.7	7364.28	5893.24	3171.89	6548.74	8930.12	5260.5	9163.81	6962.14	7058.42	7905.21	13442.8	8312.15	15363.1	5019
64101@[M+H]+@RANK1	trans-Caryophyllene	87-44-5	C09629	C15H24	204.188	Sesquiterpenoids	205.2	95.1	+	12.12	169240	102026	174673	514437	543084	325803	349745	163004	116711	157626	135346	201372	142144	223909	164489	286476	277674	440700	347184	367829	307797	411765	188678	96544.9
46188@[M+H]+@RANK1	Geranylacetate	105-87-3	C09861	C12H20O2	196.146	Monoterpenoids	197.2	81.1	+	9.58	20451.9	15221.4	29631.1	18180.5	20544.4	24292	25428.3	37392.4	9849.63	31759.9	19731.2	19311.8	26390.2	13714.5	14922.4	8500.04	13782.1	15807.5	16334.7	13293.5	18781.6	10921.6	9019.76	8048.35
34477@[M+H]+@RANK1	Lupeol	545-47-1	C08628	C30H50O	426.386	Triterpenoids	427.4	109.1	+	11.9	490384	170543	325142	1.62675e+06	1.35005e+06	1.30202e+06	516479	534454	663636	596230	98986.9	353297	408959	784560	611506	1.12881e+06	1.02287e+06	1.26978e+06	740580	674328	873440	856607	59197.3	706804
53798@[M+H]+@RANK1	Simiarenol	1615-94-7	C17901	C30H50O	426.386	Triterpenoids	427.4	409.4	+	12.65	526382	265950	249026	1.23697e+06	917610	1.31039e+06	380042	464049	405817	481761	469625	313168	116690	319350	272762	1.19684e+06	645952	576725	174027	495349	766223	595818	617581	464562
71962@[M+H]+@RANK1	Shionone	10376-48-4	C17966	C30H50O	426.386	Triterpenoids	427.4	409.4	+	12	77698.5	181738	275934	766417	657951	674220	297026	333399	159826	270839	264310	148259	173734	332174	323795	639565	309902	482747	243297	180094	158448	401232	442784	76242.2
73386@[M+H]+@RANK1	Germanicol	465-02-1	C19833	C30H50O	426.386	Triterpenoids	427.4	409.4	+	12.63	526382	265950	249026	1.23697e+06	917610	1.31039e+06	380042	464049	405817	481761	469625	313168	116690	319350	272762	1.19684e+06	645952	576725	655885	495349	766223	595818	617581	464562
43768@[M+H]+@RANK1	Friedelin	559-74-0	C08626	C30H50O	426.386	Triterpenoids	427.4	369.4	+	12	6547.49	7804.24	29465.8	5720.51	4966.65		9944	6707.17	9840.9	4948.34	6550.49	4824.04	5075.77	11836.1	10654	11934.1	5106.51	11088.8	15027.3		4219.17	4062.48	9152.16	13264.8
63311@[M+H]+@RANK1	Cycloeucalenol	469-39-6	C02141	C30H50O	426.386	Triterpenoids	427.4	83.1	+	11.9	48023.2	21696.5	11143.4	108868	134152	41054.6	23040.9	33552.8	22351.2	46782.8	19812.1	16363.1	13956.1	52550.5	101492	160569	135634	51174.4	19069.4	104607	104420	54714	33413.5	57579.5
84974@[M+H-H2O]+@RANK1	Kirenol	52659-56-0		C20H34O4	338.246	Diterpenoids	321.2	81.1	+	13.16	1.00257e+06	1.45851e+06	661112	1.56474e+06	304611	919735	1.14218e+06	1.75422e+06	1.16691e+06	1.05922e+06	1.54587e+06	1.10176e+06	1.8037e+06	267856	1.77412e+06	1.28545e+06	1.56739e+06	1.06414e+06	1.42461e+06	1.04322e+06	1.16236e+06	970456	1.20881e+06	1.38966e+06
68059@[M+H]+@RANK1	Uncinatone	99624-92-7	C09976	C20H22O4	326.152	Diterpenoids	327.2	283.1	+	11.01	1168.58		8678.29				3580	3034.27	1197.26						2452.05	22753.6		1270.3	3177.3	8546.27	635.697
67580@[M+H]+@RANK1	Anisatin	5230-87-5	C09294	C15H20O8	328.116	Sesquiterpenoids	329.1	311.1	+	5.42	7764.51		1642.45	5764.99	4067.73	12541	3038.92	8258.65	16608.1	4527.94	12298.4	2743.53	8774.15	5988.31	7377.62	4244.73	8582.21	16269.6	5708.9	10194.4	4594.31	5106.4	6796.8	1113.59
58320@[M+H]+@RANK1	Picrocrocin	138-55-6	C17055	C16H26O7	330.168	Monoterpenoids	331.2	151.1	+	9.25	6634.12	3437.9	2154.9	3877.66	3674.43	2297.86	7964.69	8578.65	13459	2767.05	4995.91	3460.34	7058.07	7965.09	7539.87	7240.97	5931.61	13786	10511.3	3895.62	9731.23	5640.07	7465.57	4729.38
90675@[M+H]+@RANK1	Sterebin E	114343-74-7		C20H34O4	338.246	Diterpenoids	339.3	303.2	+	13.19	12910.3	23497.2	32197.9	7366.03	9942.7	6708.97	13017.6	7457.33	4566.83	19002	15453.6	12228.9	6994.23	9527.64	17053.3	14484.8	25265.2	8312.12	22704.4	23258.7	32410.8	27695.7	18611.2	10036.7
90637@[M+H]+@RANK1	Sterebin A	107647-14-3		C18H30O4	310.214	Diterpenoids	311.2	293.2	+	11.75	114895	87084.4	56802.1	84743.9	29104.1	36068.9	244261	185568	225947	242804	196892	136479	46113.1	37049.8	72075.1		208742	186864	63711.6	84554.2	78029		71549.9	14046.7
95478@[M+H]+@RANK1	Valechlorine	51771-49-4		C22H31ClO8	458.171	Iridoids	459.2	85.1	+	0.63	20403.9	375.161	2385.81	29685	2400.16	3556.64	1190.1	1992.23	1599.08	2785.04	1588.6	2332.87	2770.83	22334.2	1587.68	1599.08	32846.9	1974.1	1177.15	2408.7	16865.1	1181.56	588.059	3193.48
41161@[M+H]+@RANK1	Cornin	548-37-8	C09802	C17H24O10	388.137	Iridoids	389.1	209.1	+	11.91	4902	13270.2	23520.5	19475.5	31535.3	14504.6	12542.9	11488.8	17881.9	16636.9	32692.6	9691.16		22135.5	12341.2	20184.8	19591.7	30540.5	18531.6	14184	27227.5	10474.7	14930.1	14150.5
67933@[M+H]+@RANK1	Geniposide	24512-63-8	C09781	C17H24O10	388.137	Iridoids	389.1	209.1	+	5.14	15665.2	19501.8	5391	407463	393251	461009	6411.74	55136.4	35068	151805	92989.7	39458.2	24864	68641.9	67750.9	294576	186809	161031	163193	151803	195462	184220	9827.5	127401
71423@[M+H]+@RANK1	Caryophyllene oxide	1139-30-6	C16908	C15H24O	220.183	Sesquiterpenoids	221.2	105.1	+	11.66	101740	99987.6	121877	105898	105294	107083	66060.2	153169	84163.1	110198	112100	70967.7	84398.2	155365	151660	179291	91140.9	139228	55839.6	154027	92311.9	86902.9	85277.9	108682
92039@[M+H]+@RANK1	alpha-Cyperone	473-08-5	C17090	C15H22O	218.167	Sesquiterpenoids	219.2	67.1	+	12.2	36071.6	128729	75785.3	90743.8	177338	240092	90237.6	104402	104255	87598.6	71812.3	62519.3	51696.8	40148.2	122868	120826	72819	106602	187905	60895.6	88967.4	70715.1	120744	75937.4
84985@[M+NA]+@RANK1	Nerylacetate	141-12-8		C12H20O2	196.146	Monoterpenoids	219.1	81.1	+	8.37	15873.9	21194.4	16809.1	25849	26733.2	20703.1	13134.1	18037.9	14330.3	25479.4	12221.4	19858.8	12882.1	6739.42	14656.8	5010.56	29159.5	18453.4	32436.8	13906	31953.9	41807.2	33011.5	28959.9
45285@[M+H]+@RANK1	Genipin	6902-77-8	C09780	C11H14O5	226.084	Iridoids	227.1	149.1	+	4.85	35383.3	39880.3	41887.3	86622.4	57420.2	89627.9	37871.1	69793.5	40283.3	48162.4	46704.3	22491	57883.1	45900.6	53060.3	108130	85660.4	75863.4	65801	52967.3	70928.3	49759.4	73756.7	40502.1
4020@[M+H]+@RANK1	Cineole	470-82-6	C09844	C10H18O	154.136	Monoterpenoids	155.1	81.1	+	6.78	11953.6	21147.3	23595.3	21182.5	31194.3	31170.9	15404.5	12586.1	23518.9	24311.4	16292.6	16413.6	15593.9	20023.4	11349	17996.2	41707.8	32130.3	10413	22462.4	19342.3	13687.4	19410	24337.8
41074@[M+H-H2O]+@RANK1	(S)-(-)-Perillyl alcohol	18457-55-1	C02452	C10H16O	152.12	Monoterpenoids	135.1	91.1	+	11.6	70260.9	74049.1	88482.6	107113	82171.8	93780.9	194286	92612.5	111223	108379	77611.8	85874.6	99864.5	110765	93332.6	131294	120487	131526	144485	82412.4	124721	117839	78945.5	61117.6
41155@[M+H]+@RANK1	Harpagoside	19210-12-9	C09783	C24H30O11	494.179	Iridoids	495.2	167.1	+	6.59	193975	189277	172284	216893	336057	276655	160098	177501	5526.42	8072.44	147353	3364.88	303729	220145	8946.24	437519	343226	345981	317929	259830	343462	358145	355489	252849
41185@[M+H]+@RANK1	Alpha-Santonin	481-06-1	C02206	C15H18O3	246.126	Sesquiterpenoids	247.1	173.1	+	7.87	13517.9	9974.72	5078.08	24139.2	31266.5	21412.3	11430.1	4448.32	15585.1	15267.1	9467.18	9817.65	5016.4	8562.49	4251.58	4601.44	9931.46	15320.7	18870.4	16807.4	17939	18476.4	7268.86	7421.75
67838@[M+H]+@RANK1	Xanthatin	26791-73-1	C09601	C15H18O3	246.126	Sesquiterpenoids	247.1	229.1	+	8.39	7118.74	10250.2	9352.57	26228.7	16522.4	25397.1	12763.1	5513.8	8966.62	9241.25	11076	11139.6	11048.3	13578.3	10351.3	8979.32	20082.8	24022.4	29811.2	11492.4	13180.6	31435	9240.28	7154.16
92924@[M+H]+@RANK1	Curcolone	17015-43-9		C15H18O3	246.126	Sesquiterpenoids	247.1	229.1	+	8.37	15229.7	10250.2	9352.57	26228.7	16522.4	23891.1	12763.1	10434.6	8966.62	9241.25	11076	11139.6	11048.3	13578.3	10351.3	8979.32	20082.8	24022.4	29811.2	9557.89	13180.6	31435	9240.28	7154.16
41484@[M+H]+@RANK1	Capsanthin	465-42-9	C08584	C40H56O3	584.423	Terpene	585.4	549.4	+	12.8	10620.3	17537.6	4922.81	26279.9	4843.5	16571.1	11247.4	8800.04	17454.1	18127.2	18471.9	10168.5	13372.3	9455.02	23192	23004	17236.7	4693.71	41491.4	15171.5	15709	31285.4	24742.6	9275.4
532@[M+H]+@RANK1	Artemisinin	63968-64-9	C09538	C15H22O5	282.147	Sesquiterpenoids	283.2	110.1	+	13.02	1.3321e+06	1.12603e+06	1.28296e+06	1.62635e+06	1.84891e+06	1.49944e+06	1.18185e+06	1.39674e+06	1.88356e+06	2.0703e+06	1.54616e+06	962245	960703	1.58047e+06	1.23446e+06	2.80588e+06	1.86507e+06	1.48183e+06	2.16649e+06	2.59363e+06	2.0972e+06	2.30491e+06	1.31132e+06	1.42205e+06
69654@[M+H]+@RANK1	Miltirone	27210-57-7	C13715	C19H22O2	282.162	Diterpenoids	283.2	55.1	+	12.98	1.05794e+07	6.2628e+06	7.62258e+06	8.29345e+06	1.27322e+07	1.10076e+07	6.33612e+06	8.98014e+06	1.30196e+07	1.68467e+07	1.13762e+07	6.62525e+06	7.68065e+06	1.1249e+07	9.68706e+06	1.52183e+07	1.11394e+07	1.10944e+07	1.05737e+07	1.64709e+07	1.00736e+07	1.47502e+07	9.59003e+06	9.00351e+06
53412@[M+H]+@RANK1	Alantolactone	546-43-0	C09289	C15H20O2	232.146	Sesquiterpenoids	233.2	105.1	+	11.93	89394.5	76861.7	44182.4	172013	123896	220873	73901.5	51195.2	75256.9	87025.7	51255.5	39860.1	45830.9	73679.8	69040.4	61895.5	86297.5	181870	81430	91379.3	38176	50556.3	96015.1	62642.1
67649@[M+H]+@RANK1	Costunolide	553-21-9	C09382	C15H20O2	232.146	Sesquiterpenoids	233.2	161.1	+	12.21	42112.5	31334.9	45911.7	37711.8	41938.8	53086.6	33305.5	65799.3	58348.6	26930.1	51778.4	54321.8	53774.9	93275.7	39701.2	75226.1	27775.8	51368.4	33388.3	111124	37482.5	43958.1	67480.5	25185.1
41666@[M+H]+@RANK1	Cucurbitacin A	6040-19-3	C08793	C32H46O9	574.314	Triterpenoids	575.3	539.3	+	11.19	2147.5	14829	6478.31	44440.8	8368.05	2370.07	8002.03	3517.37	609.723	1948.5	10600.5	2115.5		1270.97	5120.63	6739.34	1860	11129	6833.88	4767.58	16948	5962.7	1225.61	6147.7
41670@[M+H]+@RANK1	Cucurbitacin E	18444-66-1	C08797	C32H44O8	556.304	Triterpenoids	557.3	497.3	+	11.93	6393.79	8181.52	13735.9	9071.14		6611.67		7563		4117.49	12080.3		8308.6	2440			12680.1		11274		5762.18	12053.8	8238.97	7274.5
73566@[M+H-H2O]+@RANK1	Betulin	473-98-3	C08618	C30H50O2	442.381	Triterpenoids	425.4	95.1	+	12.32	193797	197276	143644	493951	362034	380666	132310	162935	151738	180013	209349	85145.3	337783	183750	123384	243127	208937	305875	242838	202164	254124	230799	194092	160831
90306@[M+H]+@RANK1	Taraxasterone	6786-16-9		C30H48O	424.371	Triterpenoids	425.4	407.4	+	13.85	67312.5	14361.4	23630.2	71903.2	81095.9	78348.3	20384.6	23906.6	40910.4	47674.6	28429.1	18596.5	16930.4	17431.1	25798	60696.9	83338.3	59143.4	59139.8	78147.6	79486.1	52029.9	25634.1	49888.3
94957@[M+H]+@RANK1	Lucidadiol	252351-95-4		C30H48O3	456.36	Triterpenoids	457.4	421.3	+	12.64	41053.8	20274.9	29138.6	58433.6	63255.3	37648.3	31140.4	34625.8	36012.8	24158.1	35038.9	36745.5	18318.2	30766.5	23141.7	51894.5	63831.6	21913.3	27626.6	35866.7	15842.7	38858	29796.1	22934.7
43857@[M+H]+@RANK1	Glycyrrhetinic acid	471-53-4		C30H46O4	470.34	Triterpenoids	471.3	189.2	+	9.23	3997.67	1960.36	2103.03	5298.44	2588.99	8286.06	3424.89	1344.56	9691.84	3450.42	4576.19	2359.54	9666.52	4984.38	2184.05	1345.8	8627.56	8833.25	13262.8	1441.78	3039.72	5321.57	8635.98	5470.1
90634@[M+H]+@RANK1	Ganoderic acid Jb	112430-68-9		C30H46O4	470.34	Triterpenoids	471.3	407.3	+	9.24	9282.21	1336.43	3910.27	2166.27	1402.79	1637.58	3766.66	1663.06	1672.55	3399.46	1924.62	2444.8	6103.7	9333.7	5196.3	514.208	8107.25	5892.87	11363.4	7902.19	5197.96	7635.77	9394.33	10358.8
91113@[M+H]+@RANK1	3-Oxopomolic acid	13849-90-6		C30H46O4	470.34	Triterpenoids	471.3	407.3	+	12.26	357129	481410	56891.6	1.13267e+06	1.26525e+06	1.31014e+06	487516	509215	409562	756573	411086	234785	84757.6	86449.9	258833	1.37059e+06	1.06456e+06	1.25939e+06	492133	961495	1.14149e+06	611392	686655	492980
91712@[M+H]+@RANK1	11-Keto-beta-boswellic acid	17019-92-0		C30H46O4	470.34	Triterpenoids	471.3	453.3	+	9.24	4181.41	4174.57	3482.63	5244.3	3414.18	5279.02	7656.86	1903.62	5660.34	6039.75	3683.51	8940.01	8992.38	3868.66	2733.47	2045.45	4314.04	8591.63	6010.21	2552.02	7393.75	8827.9	8409.63	1989.15
91173@[M+H]+@RANK1	Ganoderic acid F	98665-15-7		C32H42O9	570.283	Triterpenoids	571.3	553.3	+	12.97	248348	624072	446309	612513	55460.6	354933	341977	580976	554045	792648	537409	685173	676103	59259.1	628799	561391	382016	209856	637403	654183	753021	467836	367800	466349
44861@[M+H]+@RANK1	Crategolic acid	4373-41-5	C16939	C30H48O4	472.355	Triterpenoids	473.4	409.3	+	12.48	41041.7	41828.6	30153.6	79672.4	78492.8	96156.5	42920.3	54360.8	21389.1	45191.9	22532	54276.9	36234.6	49538.6	53294.9	84757.8	118471	62373.1	79402.3	76017.4	89569	88056.7	109887	63784.1
71426@[M+H]+@RANK1	Alphitolic acid	19533-92-7	C16912	C30H48O4	472.355	Triterpenoids	473.4	409.3	+	10.56	2314.75	5704.47	5070							12419.9	3405	1833.01	1178.26		844.488	10554.4	5345.34	15442.2	1755.83	5060.5	8080.59	3860.2	1859.5	2246.46
89100@[M+H]+@RANK1	Lucidumol A	217476-73-8		C30H48O4	472.355	Triterpenoids	473.4	437.3	+	10.55	5218.5	1706.5	5360.21	4844.11	1744.5	12453.9	2357.41	7651.25		2298.76	4517.9		1130.9	5613.11	10028.3	10380.5	15688.1	19504.3	6432.46	3304	2928	16033.4	6179.06	23255.6
41112@[M+H]+@RANK1	Pulegone	89-82-7	C09893	C10H16O	152.12	Monoterpenoids	153.1	77	+	5.9	363092	347050	160056	297110	611077	712344	341460	449226	477935	1.20715e+06	1.03597e+06	552568	238363	277134	170559	486820	431566	401843	282649	427462	554540	432947	420976	277312
67731@[M+H]+@RANK1	Eucannabinolide	38458-58-1	C09475	C22H28O8	420.178	Sesquiterpenoids	421.2	361.2	+	11.57	9526.13	4381.63	7954.99	4407.86	12341.1	6431.41	1440.05	7409.22	4910.96	8051.16	12169.5		2062	6430.5	5849.87	7306.62	4389	8197.06	10273.4	24764.7	5541.9	6844.37	10023.7	9055.89
71332@[M+H]+@RANK1	Bisabolol oxide A	22567-36-8	C16773	C15H26O2	238.193	Sesquiterpenoids	239.2	55.1	+	11.5	79565.7	97473.8	100622	96255.5	124331	85191.6	96510.6	92949.1	89906.6	90863.4	83438.7	98489.3	72940.1	89120.4	78306.1	101595	84341.7	53387	75430.5	74287.1	95089.5	90668.2	82744.5	71965.5
67169@[M+H]+@RANK1	Bruceantinol	53729-52-5	C08750	C30H38O13	606.231	Diterpenoids	607.2	421.1	+	12.32	19603.5	18057.6	11439.5	27863.5	6528.82					31548.9	7456.49	7221.5	36653.7	8713	6469.48	10959.8	32963.8		29172.4		12157			4953.9
71492@[M+H]+@RANK1	Morroniside	25406-64-8	C17000	C17H26O11	406.148	Iridoids	407.2	227.1	+	4.49	10432.7	6680.45	3567.9	12547.7	7404.34	16338.5	6755.58	6624.58	4723.74	22540.1	8392.66	3629.06	5989.34	4589.33	11668.6	12565.9	8182.16	7455.7	7841.81	14558.9	7638.3	9956.49	7097.71	7103.25
91172@[M+H]+@RANK1	Ganoderic acid H	98665-19-1		C32H44O9	572.299	Triterpenoids	573.3	555.3	+	11.73	94493.2	82514.7	114374	131894	126999	68178.2	39588.8	135245	76258.6	90375.7	57193.3	115148	62288.6	78584.1	102012	80208.8	26995.7	69576.2	81400.9	125007	100815	105100	79742.1	31899.4
67171@[M+H]+@RANK1	Bruceine D	21499-66-1	C08752	C20H26O9	410.158	Diterpenoids	411.2	393.2	+	4.84	11590.9	2568.75	18974	21374.7	11024.9	20969.2	18602	24969.8	21613.5	16114.6	11126.2	11121.5	6003.89	9612.88	17651.2	25695.3	24234.1	30216.2	14872.7	22906.8	23225	16262.6	22841.9	6873.7
64938@[M+H-H2O]+@RANK1	Loganin	18524-94-2	C01433	C17H26O10	390.153	Terpene	373.1	179.1	+	5.1	1234.28	2917.25	5995.9	3751	4050.69	3435.14	3067.28	4430.37	4082.42	10531.7	3783.51	1823	7010.75	1212.61	6451.58	14246	3095.12	12477.6	9099.8	3700	9076.65	19713.3	19604.7	3421.94
67944@[M+H]+@RANK1	Swertiamarin	17388-39-5	C09800	C16H22O10	374.121	Iridoids	375.1	195.1	+	4.82	3953.82	11472.9	17953.7	19905.2	33798	26861.9	3744.63	16437.1	4917.4	15204.4	15386.8	7131.04	9189.85	10062.5	11137.9	42025.1	18158.7	28009.4	12578.3	21399.8	19469.3	9484.13	8674.8	8361.15
44654@[M+H]+@RANK1	Mevastatin	73573-88-3	C13963	C23H34O5	390.241	Diterpenoids	391.2	185.1	+	12.07	134377	80162.3	132972	301364	124878	315298	172517	201315	102133	152593	61037.6	91837.1	150674	150981	170348	520677	126523	357814	267791	176035	139045	285179	198380	113223
67924@[M+H]+@RANK1	Agnuside	11027-63-7	C09765	C22H26O11	466.148	Iridoids	467.2	121	+	12.37	39496.6	87962.2	67446.6	53591.9	90340.1	79869.5	45926.1	53879.4	147115	61958.5	83236.8	83387.6	32698.8	72155.2	37873.6	170640	78074.8	74301.3	66116.3	38563.8	94886.3	48377.6	83427.1	89729
53458@[M+H]+@RANK1	Valerenic acid	3569-10-6	C09743	C15H22O2	234.162	Sesquiterpenoids	235.2	161.1	+	11.24	26096.9	14275.2	21474.5	38088.5	74547.4	22878.9	21048	8899.23	14615.8	52724.6	58589	37144	13185.2	13448.1	32347.8	86740.7	23985.5	44937.3	59881.3	14176.4	36335.5	17727	17757.6	36331.9
91028@[M+H]+@RANK1	beta-Costic acid	3650-43-9		C15H22O2	234.162	Sesquiterpenoids	235.2	189.2	+	8.9	14279.9	4348.42	15202.2	24858.2	13846.6	15307.8	12191.5	14079.9	12540.2	39935.2	7500.53	9061.08	17304.8	15246.4	17580.8	2906.34	33204.5	30425.1	20374.6	19351.4	42584.1	11125.4	7123.07	15058.2
53595@[M+H-H2O]+@RANK1	Sclareol	515-03-7	C09183	C20H36O2	308.272	Diterpenoids	291.3	273.3	+	10.62	1176.92	616.883	5806.75	6772.95	4318.34	4648.24	6892.83	2824.63	4925.95	2320.75	9675.23	3482.66	4640.58	27968.8	35643.6	11759.8		26833.4	8417.7	4989.9	2334.75	1784	6663.22	1118.23
53771@[M+H]+@RANK1	Calenduloside E	26020-14-4	C08964	C36H56O9	632.392	Triterpenoids	633.4	439.4	+	12.55	10864.6	2747.98	10325.4	11950.1	17709.6	10889		8573.49	5575.16	6358.5		5632.7	4088.5	9285.17	7011.08	10932.5	23390	6346.46	14648.1	6930.64	11968.5		7474.83	7104.34
67081@[M+H]+@RANK1	Dipterocarpol	471-69-2	C08622	C30H50O2	442.381	Triterpenoids	443.4	425.4	+	12.05	100737	57041.4	95680.9	71678.1	246682	167269	38488.8	41098.6	83698.8	90733.6	55582.9	47854.8	102973	17947	48012.3	160597	110079	128443	98300.5	100791	81235.4	139918	41970.6	145785
84958@[M+NA]+@RANK1	Dulcoside A	64432-06-0		C38H60O17	788.383	Diterpenoids	811.4	649.3	+	7.54	2269.2	3609.85		3649.44	4326.32	4437.81	615.934	1938.67	1015.88	2291	2767.3		3360.28	495.924	2048.97	7121.98	1269.64	2411.68	2494.95	2241.14	5978.82	2157.8	2861.7	503.149
71541@[M]+@RANK1	Terpinine-4-ol	562-74-3	C17073	C10H18O	154.136	Monoterpenoids	154.1	43	+	5.45	12037.6	11849.7	8076.43	12757.3	19123.6	21401.4	14640.5	8322.18	10229.4	15039	17317.4	23714.3	7278.28	15006.1	13747.4	15695.4	15078.4	5872.95	7624.89	9620.71	14004.5	5084.28	15989.5	15582.4
67938@[M+H]+@RANK1	Oleuropein	32619-42-4	C09794	C25H32O13	540.184	Iridoids	541.2	137.1	+	7.4	7769.28	5772.95	2496.1	28408	15015.2	37922.9	7102.3	7694.12	8000.25	13579.1	15190.9	7238.83	13667.1	2017.17	4421.67	965.232	13828.5	18337.7	18884.1	7964.71	38518.6	18222	4714.12	6366.46
90652@[M+H]+@RANK1	Oleuroside	116383-31-4		C25H32O13	540.184	Iridoids	541.2	137.1	+	12.73	21188	13335.4	16225.9	21712.7	33253.6	41263.2	25137.2	15549.6	10456.1	7181.99	18664.9	4330.64	6914.37	15203.5	13447	25740.7	15662.7	29563.9	42744.9	16356.3	33419	25977.8	21922.7	22547.4
63310@[M+H]+@RANK1	24-Methylenecycloartan-3-ol	1449-09-8	C08830	C31H52O	440.402	Triterpenoids	441.4	83.1	+	11.45	17144.5	28636.8	25397.1	37356.6	17355.8	22029.3	25529.9	18527	9447.53	15374.3	25905	31161.1	24343.7	13428.6	27403.3	47598.3	27259.4	22185.4	33287.8	22173	18028.4	41400.5	11711.1	24849.7
90617@[M+H]+@RANK1	Ganoderol B	104700-96-1		C30H48O2	440.365	Triterpenoids	441.4	405.4	+	11.21	40115.7	38186.3	34820.6	23084.8	6287.5	24386.4	13349.4	13763	16107	73880.7	30204.4	29054.6	35651.9	22090.7	50665.8	2284.83	229918	208681	3115.42	17994.1	15034.6	116821	86672.4	53598.7
91109@[M+H]+@RANK1	2-(2-Hydroxy-2-propyl)-5-methyl-5-vinyltetrahydrofuran	60047-17-8		C10H18O2	170.131	Monoterpenoids	171.1	55.1	+	5.47	26390.3	14335.1	25862.7	18472.4	23896.2	46799	17086.7	24252.5	35448.1	18880.9	11547.1	16924	15936.7	36596.6	19885.2	32266.1	28095.4	14358.9	33718.7	46050.1	30302.9	20665.7	33494.2	6046.44
90625@[M+H]+@RANK1	Ganoderic acid N	110241-19-5		C30H42O8	530.288	Triterpenoids	531.3	495.3	+	12.6	17010.8	12084.1	8353.83	21021.8	18007.3	22330.1	16673.5	26393.5	8117.75	18908.3	6224.04	17989.2	7725.7	20629.2	6700.71	9426.6	18697.7	10397.2	12739.7	14462.5	20571.3	13040.7	22123.5	3574.05
64748@[M+H]+@RANK1	Baccatin III	27548-93-2	C11900	C31H38O11	586.241	Diterpenoids	587.2	105	+	9.95		2921.34	1028.2	1252.1	899.745	1123.95	229.046	219.39	918.127	420.945	632.601	437.19	223.65	434.34		2970.93	936.225	3619.01	1668.14	217.615	229.472	821.94		223.579
89977@[M+H]+@RANK1	Arjunolic acid	465-00-9		C30H48O5	488.35	Triterpenoids	489.4	425.3	+	12.03	41225.7		29813.1	79815.2	128058	169524	26036.5	36692.1	20872	41609.4		11000.7	4932.5	42554.3	16826.5	107878	92805.8		48499.1	46410.6	65843.9	82088.3	45373.2	31389.4
68046@[M+H]+@RANK1	Paeoniflorin	23180-57-6	C09959	C23H28O11	480.163	Monoterpenoids	481.2	105	+	5.7	2855.12	3755.77	3656.45	11546.5	8152.11	9577.72	5710.9	4357.25	4472.4	6286.55	2667.53	2444.45	1749.06	4246.56	2595.64	9415.07	9428.13	8990.12	20809.5	13928.7	8147.72	4628.69	10225.2	11302.6
71312@[M+H]+@RANK1	Acevaltrate	25161-41-5	C16752	C24H32O10	480.2	Iridoids	481.2	85.1	+	5.56	12375.8	23525.4	6660.8	13725.2	13570.6	50287.1	14999.2	13837.9	6182.91	6874.24	6387.92	15634	6231.2	5573.29	8120.91	10168	18021	59935.9	16284.2	30879.4	25433.8	39655.1	37621.1	12275.8
67173@[M+H]+@RANK1	Brusatol	14907-98-3	C08754	C26H32O11	520.194	Diterpenoids	521.2	55.1	+	12.94	13866.5	11348.7	1850.38	16591.5	15110.3	12814.2	9539.67	7104.56	8784.46	3178.64	8109.11	8284.06	8389.13	7944.48	15629	18183.6	7799.41	14621.1	13274.7	9928.52	16117.1	8005.35	5357.73	17441.5
67196@[M+H]+@RANK1	Rutaevin	33237-37-5	C08779	C26H30O9	486.189	Triterpenoids	487.2	469.2	+	12.58	47409.3	16426.5	26955.8	41870.5	55067.9	71090.5	12277	46255.9	23770.6	21197.3	18095	25143.6	25034.2	37245	21430.7	53751	43480.2	59688.4	31252.2	24409.5	31678.5	43411.1	39904.2	49944.1
67206@[M+H]+@RANK1	Bryodulcosigenin	4965-97-3	C08789	C30H50O4	474.371	Triterpenoids	475.4	439.4	+	9.94	7954.23	6153.33	3570.5	12820.6	18914.2	21094	2377.74	3043.72	5115.32	5145.92	5032.39	2246.86	2214.45	5134.03	4392.57	1377.48	7258.24	7580.11	5818.3	2524.83	5444.59	9287.13	15868.2	3085.72
67317@[M+H]+@RANK1	Quillaic acid	631-01-6	C08972	C30H46O5	486.335	Triterpenoids	487.3	451.3	+	12.94	163834	11164.1	11333	12855.6	17316.5	13265.2	8035.98	8126.97	13017.6	13167	32196.5	3402.79	14939	7380.22	10811.6	29705.1	7233.99	34407.9	15438.5	6498.68	15708.4	13401.2	23112.7	53304.1
92752@[M+H]+@RANK1	Actinidic acid	341971-45-7		C30H46O5	486.335	Triterpenoids	487.3	423.3	+	12.94	9318.75	2316.84	9726.06	26640.7	11497.8	10731.3	4285.79	2970.55	14947.1	20434.3	12914.3	6457.63	6680.38	2377.59	5891.76	22105.6	3191.87	4043.2	12740.5	17128.6	5022.26	13200	8121.89	8904.22
67801@[M+H]+@RANK1	Tenulin	19202-92-7	C09557	C17H22O5	306.147	Sesquiterpenoids	307.2	289.1	+	4.23	2783.53	4147.99	3576.46	1574.39	1854.51	4073.32	913.318	1518.84	1168.32	924.957	3083.8	2659.46	2605.08	2766.06	1320.88	3285.32	2540.93	1338.93	2129.21	2939.54	3186.5	3561.59	2910.41	2030.84
71441@[M+H]+@RANK1	Catalpalactone	1585-68-8	C16929	C15H14O4	258.089	Sesquiterpenoids	259.1	67.1	+	12.84	17565.4	19986.7	7387.45	36346.7	34076.5	21670.1	35570.8	25085.1	17657.5	26109.3	17373.9	25832.5	16662.4	15067.9	22728.6	26007.5	37168	21509.9	10970.8	9662.53	23838.9	12340.1	20117.6	16912.8
67576@[M+H]+@RANK1	Absinthiin	1362-42-1	C09286	C30H40O6	496.282	Triterpenoids	497.3	461.3	+	12.5	2953.26	8736.18	6888.18	5968.75	7539.84	12764.7		3693.24	8435.66		9544.45	7812.68	14111	14609.8	12381.9	2245	14043.3	7633.38	4165	7636.53	2279.5	9865.01	7974.97	2014
67721@[M+H]+@RANK1	Ipecoside	15401-60-2	C09464	C27H35NO12	565.216	Iridoids	566.2	548.2	+	12.7	54388.2	65705.4	39485.7	50348.9	146690	37455.4	44279	46183.1	40582.1	23880.8	22858.1	23580.3	31036.4	28161.6	28507.4	120445	45217.3	53820.5	77097.7	73901.6	67615.4	95315.5	153298	54444.3
71521@[M+H]+@RANK1	Pachymic acid	29070-92-6	C17044	C33H52O5	528.381	Triterpenoids	529.4	469.4	+	12.7	7460	11015.2	6167.87	17558.2	6192.53	33249.2	11793.2	16000.1	14920.9	8797.5	11431.1	3689.17	12128.6	4852.67	7714.29	9683.62	11229.6	11356.4	10848.3	38257	21569.5	4936.66	4361.16	5843.91
71539@[M+H]+@RANK1	Sweroside	14215-86-2	C17071	C16H22O9	358.126	Iridoids;Terpene	359.1	109	+	5.27	2029.21	1734	4003.43	3011.77	13806.3	4236.4	1708.33	2308.76	17845.8	2326.75	6326.21	9654.9	1199.93	1976.37	9059.16	5233.5		2908.25	8034.24	3285.47	4495.42	3812.04	3738.99	1798.5
71578@[M+H]+@RANK1	Epifriedelanol	16844-71-6	C17123	C30H52O	428.402	Triterpenoids	429.4	411.4	+	12.29	367317	224652	439239	197578	124714	130665	35544.8	180548	239937	112579	47376.7	175461	259524	154690	204034	68627.8	159389	101393	174881	58552.3	125939	230523	127552	101407
92870@[M+H]+@RANK1	Curcumol	4871-97-0		C15H24O2	236.178	Sesquiterpenoids	237.2	57.1	+	11.14	14349.5	72842.3	17716.7	17516.6	106595	81894.3	10564.2	84672.7	22447.2	5680.2	63116.1	8324.59	79754.8	94590.1	10492.2	11425	68436.3	26389.3	8677.86	7754.7	12239	87779.8	17370.1	14880.9
73545@[M+H]+@RANK1	3-O-Acetyl-11-keto-beta-boswellic acid	67416-61-9		C32H48O5	512.35	Triterpenoids	513.4	95.1	+	12.3	11619.5	23735.2	4417.84	17329	11394	23009.2	6503.27	30284.6	15702.8	22283.2	16257.9	6791.43	17003.8	19057.5	14070	17095	32742	13474.9	19332.9	26908.1	14858.7	23068.6	10577.1	16700.6
84998@[M+H]+@RANK1	Rebaudioside B	58543-17-2		C38H60O18	804.378	Diterpenoids	805.4	325.1	+	13.95		3471.68			4150.19		3907.65	2629.92	2243.71		4423.83	1399.9			848.113	1357.88	801.931		1184.24	2067.76		2456.46	854.827	1435.75
85002@[M+H]+@RANK1	Rubusoside	64849-39-4		C32H50O13	642.325	Diterpenoids	643.3	319.2	+	4.92	22732.5	20642.9	10565	117531	66394.4	108888	20827.1	17699.2	50454.8	11587.1	9434.38	1855.81	15683.8	14554.7	12567.3	37458.1	45514.8	29799	30969.4	94291	39453.1	58853.7	53165.3	24418.8
91030@[M+H]+@RANK1	Ganoderenic acid E	110241-23-1		C30H40O8	528.272	Triterpenoids	529.3	493.3	+	12.79	13502.1	28423.9	36395.8	109624	70523.8	86098.8	42718.8	59546.3	56229.1	36767.2	12994.2	21882.5	56419.7	46223.4	26370.6	87025.3	59641.8	26917.5	41340.6	39636.8	104349	59089.4	81164.8	55329.2
90016@[M+H]+@RANK1	Medicagenic acid	599-07-5		C30H46O6	502.329	Triterpenoids	503.3	439.3	+	12.5	4947.11	2160.5	14887.4	7825.12	14982.7	8256.25				6641.11	3517.08	5161.42	4028.31		6511.18	8051.72	6270	2405.5	6672.98	2290.5	5577.04	11902.2	6077.94	4028
91247@[M+H]+@RANK1	Limonexic acid	99026-99-0		C26H30O10	502.184	Triterpenoids	503.2	485.2	+	12.55	58586.1	90591	92702.2	134754	71485.2	82961.5	102529	92717.4	96548.8	275867	70599.8	117118	105026	39385.3	136084	62948	82738.3	127935	76358.8	137839	143017	75659.3	106198	85473.9
92637@[M+H]+@RANK1	Glycyrrhetic acid 3-O-mono-beta-D-glucuronide	34096-83-8		C36H54O10	646.372	Triterpenoids	647.4	453.3	+	14.03	7464.13	9647.92	6071.97	5132.04	2088.19	11140.1	7747.91	5393.38	2490.76	2471.46	7651.29	3112.49	5441.74	5306.93	7620.86	3979.51	5393.49	5789.67	8551.4	5183.2	7387.9	3954.53	7204.35	5075.41
92898@[M+H]+@RANK1	Jangomolide	93767-25-0		C26H28O8	468.178	Triterpenoids	469.2	451.2	+	13.79	64749.6	11701.8	11532.2	15007.1	17672.6	29290	18748.6	10897.9	32893.1	7696.24	64896.9	8722.39	11507.8	13516	14651.2	20346.9	12453.2	56363.9	11947.2	16515	14570.3	19305.7	26317.6	45075.6
93212@[M+H]+@RANK1	Goshonoside F1	90851-24-4		C26H44O8	484.304	Diterpenoids	485.3	449.3	+	12.3	9667.54	8642	27192.4	28540.6	48373.6	27810.2	12245.9	9455.57	19922.9	22759.9		26135.5	9267.5	10188.1	13727.4	26652.3	23980.2	21286.7	17895.2	22666.2	13181.2	16658.5	14710.9	17674.3
94115@[M+H]+@RANK1	Ginsenoside F3	62025-50-7		C41H70O13	770.482	Triterpenoids	771.5	735.5	+	12.32	7663.2	17283.3	9522.34	21184.5	41491	46800.4	4314.92		10278.9	8869.81	14194.5	8822.13	9871.79	19691.7	5626.03	44079.9	8412.19	27086.5	14993	48707.5	21627.5	15958.9	34192.7
95433@[M+H]+@RANK1	7beta-(3-Ethyl-cis-crotonoyloxy)-1alpha-(2-methylbutyryloxy)-3,14-dehydro-Z-notonipetranone	80514-14-3		C26H38O5	430.272	Sesquiterpenoids	431.3	55.1	+	13.87	6075.97	6251.65	12956.5	7821	3817.01	5760.74	6245.94	5302.88	9726.58	11927.9	10614.6	8793.84	13943.9		5890.47	10933.6	9815.11	5563.09	4306.93	5406.06	6819.12	6303.83	7983.24	3858.04
44004@[M+H]+@RANK1	Citronellyl acetate	141-11-7;150-84-5	C12298	C12H22O2	198.162	Monoterpenoids	199.2	55.1	+	10.48	9909.5	8314.45	10397.2	7096	12787.4	8626.77	13538.9	8466.85	13878.1	6789.65	7925.72	6664.36	12134.1	6312.24	6392.95	14896.5	5307	6411.84	7244.83	3389.84	6614.28	5643.93	5652.94	7831.72
67978@[M+H]+@RANK1	(1R)-(-)-Menthyl acetate	2623-23-6	C09870	C12H22O2	198.162	Monoterpenoids	199.2	157.2	+	10.49	3431.01		5983.64	11640	6905.03	8181.58	2307.42	6976.99	4840.93	2831.03	1718	2942.26	1714.5	4522.25	5571.78	13555.6	8798	2586.47	5596.62	6694.83	10123.6	4388.7	6208.87	2253.27
603@[M+H]+@RANK1	Artemether	71963-77-4		C16H26O5	298.178	Sesquiterpenoids	299.2	41	+	1.93	1033.43	1327.73	625.697	1029.82	701.321	1548.38	1386.95	1887.48	708.585	1275.83	908.456	745.208	371.371	1018.84	1400.7	157.437	393.621	1199.25	302.835	890.716	1534.13	803.066	744.932	1011.62
90487@[M+H]+@RANK1	6,7-Dehydroferruginol	34539-84-9		C20H28O	284.214	Diterpenoids	285.2	269.2	+	9.06	5460.93	4055.67	1632.91	9705.63	3684.07	7425.9	8595.31	7898.25	8475.47	13493.7	4005.93	8330.24	2786.13	5121.23	6393.4	7726.16	7176.21	12300.3	13894	6468.64	5306.4	3762.38	4772.2	4818.52
2277@[M+H]+@RANK1	Retinoic acid	302-79-4	C00777	C20H28O2	300.209	Diterpenoids	301.2	123.1	+	8.46	3296.06	2058.92	3665.23	6638.6	6278.52	4838.24	3274.99	5777.99	6305.69	5636.87	5101.95	4862.29	3176.72	2884.92	3910.27	577.22	4835.07	14945.4	6857.16	2651.72	7101.47	3750.01	3818.18	3260.07
91640@[M+H]+@RANK1	Sugiol	511-05-7	C21822	C20H28O2	300.209	Diterpenoids	301.2	257.2	+	8.21	2420.61	1532.23	1621.59	1956.03	1822.17	655.847	3285.29	1841.21	2878.77	894.16	647.57		1298.84	1487.25	970.225	1428.57	980.803	2901.16	1611.35	2975.11	2000.46	6936.79	1921.41	2919.71
67511@[M+H]+@RANK1	Tripdiolide	38647-10-8	C09202	C20H24O7	376.152	Diterpenoids	377.2	359.1	+	5.14	7506.59	10182.4	8970.72	22078.5	7889.46	20401.4	18512.9	15699.4	23512.4	32727.7	24175.3	867.748	7853.07	9367.54	12169.6	75060.1	66968.7	26291.2	11362.6	21103.7	22765.1	16748.8	17531.8	5417
71525@[M+H]+@RANK1	Picrasin B	26121-56-2	C17050	C21H28O6	376.189	Diterpenoids	377.2	359.2	+	4.46	1861.64	7978.83	945.531	10393.9	18679.7	4581.67	1100.14	569.332	7708.64	8830.68	7905.25	7784.15	7547.27	12249.1	1055.93	4400.34	1865.36	3629.18	6314.83	14387.9	973.79	10679.4	797.889	927.509
67698@[M+H]+@RANK1	Eupatolide	6750-25-0	C09440	C15H20O3	248.141	Sesquiterpenoids	249.1	231.1	+	7.18	6799.02	1096.86	3695.18	5417.59	2982.54	5603.24	3881.33	838.593	5206.76	2934.35	1159.15	1376.08	6278.82	5221.81	2888.06	2902.81	1461.38	2271	3190.7	11275.7	1442.5	5563.85	2482.69	2772.85
88081@[M+H]+@RANK1	1beta-Hydroxyalantolactone	68776-47-6		C15H20O3	248.141	Sesquiterpenoids	249.1	231.1	+	5.26	7221.24	12438.9	3148.77	16686.9	16847.3	8098.57	16844.3	6643.28	6318.1	16175.4	5176.5	4147.27	16615.4	12819.3	7810.82	21576.7	17151.4	5241.51	9360.29	17314.8	7642.84	7340.04	10954.4	7287.38
90538@[M+H]+@RANK1	Pterosin D	34169-70-5		C15H20O3	248.141	Sesquiterpenoids	249.1	231.1	+	3.29	4290.81	2987.58	3641.26	4086	2907.88	6536.66	3460.17	4078.19	3237.01	2955.29	1150.38	4968.73	4578.87	2745.73	1815.49	8544.48	2995.95	2022	4050.28	2842.36	3376.84	3822.18	1392.36	1639.45
64032@[M+H]+@RANK1	Kaurenoic acid	6730-83-2	C11874	C20H30O2	302.225	Diterpenoids	303.2	257.2	+	5.9	2.76106e+06	5.2745e+06	6.46788e+06	7.65345e+07	1.5723e+07	7.94001e+06	6.28217e+06	1.78496e+07	7.63252e+06	3.9249e+06	6.15469e+06	2.87637e+06	2.65216e+06	4.81108e+06	5.4138e+06	1.53188e+07	6.28832e+06	1.10054e+07	6.84786e+06	3.65478e+07	9.96178e+06	1.09267e+07	4.89658e+06	8.96245e+06
67399@[M+H]+@RANK1	Cafestol;Caffeyl alcohol	469-83-0	C09066	C20H28O3	316.204	Diterpenoids	317.2	281.2	+	5.47	5435.47	532.665	4848.14	7471.74	2856.26	2210.67			1086.12	10024	10835.4		1636.74		2179.17	8921.93	2451.64		2147.04	13333.2	5061.42	4421.97		3297.1
90903@[M+H]+@RANK1	Betulalbuside A	64776-96-1		C16H28O7	332.184	Monoterpenoids	333.2	153.1	+	4.2	5524.91	2422.16	7775.7	12567.6	5885.44	8868.9	5076.74	7197.1	3438.45	13893.9	25289	4571.74	2595.86	2985.48	4198.18	6689.57	6559.4	8413.72	5087.32	5599.11	9988.12	3216.46	4389.51	3641.53
53784@[M+H]+@RANK1;91039@[M+H]+@RANK1	Taraxerol;Pseudotaraxasterol	127-22-0;464-98-2	C08637	C30H50O	426.386	Triterpenoids	427.4	409.4	+	12.71	54582.5	267552	98066	368037	222551	531105	146903	184495	71959.6	312094	139163	70661.6	116690	72552.4	230594	1.19684e+06	125220	576725	174027	76043	192061	135441	114775	114772
41071@[M+H]+@RANK1;53347@[M+H]+@RANK1	(-)-Borneol;(+)-Borneol	464-45-9;464-43-7	C01766;C01765	C10H18O	154.136	Monoterpenoids	155.1	137.1	+	3.42	63927	79453.9	56369.2	128421	240726	192759	79656	75582.6	88578.7	107449	77301.5	45489.4	56743	65516.8	61172.4	143399	76115.3	75459.4	178910	146787	176534	112396	90693.9	103653
64043@[M+H]+@RANK1;71308@[M+H]+@RANK1	Alpha-Terpineol;Patulin	10482-56-1;149-29-1	C11393;C16748	C10H18O;C7H6O4	154.136	Monoterpenoids;Pyrans	155.05	137.05	+	3.46	63927	12399.9	56369.2	128421	29423	30051	79656	34739.2	27254.5	32937.2	77301.5	15615.5	15481.8	24166.9	11320.4	35201.2	76115.3	20784.7	28498.4	28187.2	176534	112396	28269	103653
43654@[M+H]+@RANK1;71478@[M+H]+@RANK1	Cedrelone;Isomangiferin	1254-85-9;24699-16-9	C16979	C26H30O5;C19H18O11	422.209	Triterpenoids;Xanthones	423.15	405.15	+	11.18	54096.9	52803.8	71384.8	8662.12	26423.1	19768.9	14984.7	12754.6	28183.4	76939.9	47873.7	19924.2	40507.9	40540.8	58542.2	13172.5	181358	197851	44859.2	3908.84	6779.6	77266.2	92506	86139.3
44531@[M+H]+@RANK1;53765@[M+H]+@RANK1	Zeorin;Dammarenediol II	22570-53-2;14351-29-2	C19829	C30H52O2	444.397	Triterpenoids	445.4	409.4	+	12.62	2.21379e+06	1.11638e+06	1.46607e+06	3.87911e+06	4.69489e+06	4.42403e+06	1.5205e+06	1.72043e+06	1.81959e+06	1.70111e+06	1.40705e+06	497277	1.15268e+06	1.1288e+06	1.00376e+06	3.66173e+06	2.14157e+06	3.02203e+06	2.05295e+06	1.8257e+06	2.32014e+06	2.3757e+06	2.43502e+06	2.31037e+06
71659@[M+H]+@RANK1;71678@[M+H]+@RANK1	Karounidiol;Soyasapogenol C	118117-31-0;595-14-2	C17394;C17422	C30H48O2	440.365	Triterpenoids	441.4	405.4	+	10.55	40115.7	1725.67		2988.1	3468	4639.25	1727	588.577	613.886	1161.25	30204.4	1746.5	1770.5	22090.7	50665.8	9522.37	1171.92	3285	584.915	3954.43	1756	116821	4567.24	1695.5
67079@[M+H]+@RANK1;71930@[M+H]+@RANK1	Asiatic acid;Euscaphic acid	464-92-6;53155-25-2	C08617;C17890	C30H48O5	488.35	Triterpenoids	489.4	425.3	+	12.35	11646.8		29022	79815.2	5680.84	112087	10350.2	8124.24	5222.42	19304.5		7803.4	1463.06	3132.55	4542	107878	7968.39		7003.88	46410.6	72069.3	10927	16123.8	7568.69
45378@[M+H]+@RANK1;64112@[M+H]+@RANK1	Abscisic acid;(S)-Abscisic acid	21293-29-8	C06082;C11060	C15H20O4	264.136	Sesquiterpenoids	265.1	247.1	+	7.86	5662.88	2897.61	3940.26	3162.94		4224.25	1853.85	2649.84	2880.17	2920.3	2661.98	2103.98	2556	4474.06	2627.66	1023.8	5163.56	5693.65	4928.51	5144	3000.84	1637.68	3106.07	2995.82
41101@[M+H]+@RANK1;41120@[M+H]+@RANK1;91004@[M+H]+@RANK1	beta-Citronellol;(S)-(-)-beta-Citronellol	106-22-9;1117-61-9;7540-51-4	C09849;C11386	C10H20O	156.151	Monoterpenoids	157.2	139.1	+	1.41	7959.77	15586.3	15296.6	5697.33	13176.5	16800.4	9740.56	11288.7	11714.4	17215.7	15837	13454.8	15977.4	16375.7	16497	7032.38	9062.42	10182.7	15207.3	10239.9	11964.1	11412.5	16621.2	14842.8
34489@[M+H]+@RANK1;41096@[M+H]+@RANK1;4245@[M+H]+@RANK1	(+)-Carvone;5-Isopropyl-2-methylphenol;Thymol	2244-16-8;499-75-2;89-83-8	C11383;C09840;C09908	C10H14O	150.104	Monoterpenoids;Phenols	151.1	109.1	+	10.86	3698	2982.94	5330.39	4197.37	1318.33	4411.83	3744	1813.85	4200.57	4883.27	5646.5	3467.67	8384.68	3106.61	5797.44	9270.65	5598.34		10915.3	1907.5	4244.92	6616.43	1175.99	6506.98
67290@[M+H]+@RANK1;90445@[M+H]+@RANK1;91000@[M+H]+@RANK1	Echinocystic acid;Pomolic acid;Sebiferenic acid	510-30-5;13849-91-7;94390-09-7	C08942	C30H48O4	472.355	Triterpenoids	473.4	409.3	+	12.27	81435.5	61180.3	358957	261484	333131	264293	133645	109331	114820	129917	89640.8	57515.1	60301.2	128208	391943	395451	211687	324152	265579	208898	235847	226268	172989	174208
71705@[M+H]+@RANK1;93359@[M+H]+@RANK1;95966@[M+H]+@RANK1	Alisol B;Macrocarpal B;Macrocarpal H	18649-93-9;142698-60-0;179388-53-5	C17460	C30H48O4;C28H40O6	472.355	Triterpenoids;Sesquiterpenoids	473.333	455.333	+	10.56	14646.1	3991.76	9097.62	2617.46	10371	8111.25	4291.29	2309.42	4086.25	13805.7	3975.43	8134.04	10329.8	10683.8	8041.94	7008.17	23581.6	22401.9	24889.2	6795.68	5549.04	7610.12	15078.2	3350.67
90313@[M+H]+@RANK1;90678@[M+H]+@RANK1;90975@[M+H]+@RANK1	Ganoderic acid A;Ganoderenic acid C;Ganoderic acid B	81907-62-2;100665-42-7;81907-61-1		C30H44O7	516.309	Triterpenoids	517.3	481.3	+	12.39	10634.1	9028.64	5409.72	24015	19881.2	6718.46	5242.71	11897.5	13771	33252.3	7537.18	11898.1	14252.3		11355	36474.6	13625.9	15203.7	17350	30708.5	11041.9	9219	14954.3	14224.3
58124@[M+H]+@RANK1;89099@[M+H]+@RANK1;90694@[M+H]+@RANK1;91051@[M+H]+@RANK1	Erythrodiol;16alpha-Hydroxybauerenol;Arnidiol;Faradiol	545-48-2;214351-30-1;6750-30-7;20554-95-4	C20945	C30H50O2	442.381	Triterpenoids	443.4	407.4	+	12.1	20950.3	44572.6	77622.3	380590	78732.3	406342	25890.2	49067.8	70015.3	168159	151785	69479.8	30874.3	58903.7	119978	126426	88906.4	218204	244467	60386.9	215031	194063	201076	48702.4
41673@[M+H]+@RANK1;90677@[M+H]+@RANK1;90897@[M+H]+@RANK1;90968@[M+H]+@RANK1;91453@[M+H]+@RANK1	Cucurbitacin I;Ganoderenic acid A;Ganoderic acid C1;Ganoderenic acid B;Ganoderic acid Z	2222-07-3;100665-40-5;95311-97-0;100665-41-6;294674-09-2	C08800	C30H42O7	514.293	Triterpenoids	515.3	479.3	+	12.52	7348.12	17975	7295.95	18945.1	31777	12174.3	4844.05	3959.13	15013	9774	6999.73	17234.3	5941.66	4601.31	9980.01	3642.71	9749.33	6329.37	16733.5	6260	25126.1	11457.6	3551.48	6714.68
44088@[M+H]+@RANK1;58130@[M+H]+@RANK1;67082@[M+H]+@RANK1;90112@[M+H]+@RANK1;90457@[M+H]+@RANK1;90792@[M+H]+@RANK1;91784@[M+H]+@RANK1;91950@[M+H]+@RANK1	Betulinic acid;Beta-boswellic acid;a,b-Elemolic acid;3-Epikatonic acid;Isomangiferolic acid;Trametenolic acid;Bryonolic acid;3-Epioleanolic acid	472-15-1;631-69-6;28282-27-1;76035-62-6;13878-92-7;24160-36-9;24480-45-3;25499-90-5	C08619;C08623	C30H48O3	456.36	Triterpenoids	457.4	393.4	+	12.93	134018	187232	103685	216274	417646	258589	150764	161600	227512	158756	158019	139268	116288	201587	186430	274854	240462	216791	160350	201370	157189	214190	310407	123060
