# Supplementary material for: Genome-wide analysis of terpene synthase gene family to explore candidate genes related to disease resistance in Prunus persica
Source: Front Plant Sci. 2022 Oct 31;13:1032838. doi: 10.3389/fpls.2022.1032838 (PMC9660250; doi:10.3389/fpls.2022.1032838)
Supplement: Supplementary file 7 [file Table_6.xlsx]

## Sheet: Sheet1
Supplementary Table 6. The detailed FPKM values of PpTPSs during fruit development and ripening.
gene.name	gene.id	JC_1_1_fpkm	JC_1_2_fpkm	JC_1_3_fpkm	JC_2_1_fpkm	JC_2_2_fpkm	JC_2_3_fpkm	JC_3_1_fpkm	JC_3_2_fpkm	JC_3_3_fpkm	JC_4_1_fpkm	JC_4_2_fpkm	JC_4_3_fpkm	JC_5_1_fpkm	JC_5_2_fpkm	JC_5_3_fpkm	JC_6_1_fpkm	JC_6_2_fpkm	JC_6_3_fpkm	HH_1_1_fpkm	HH_1_2_fpkm	HH_1_3_fpkm	HH_2_1_fpkm	HH_2_2_fpkm	HH_2_3_fpkm	HH_3_1_fpkm	HH_3_2_fpkm	HH_3_3_fpkm	HH_4_1_fpkm	HH_4_2_fpkm	HH_4_3_fpkm	HH_5_1_fpkm	HH_5_2_fpkm	HH_5_3_fpkm	HH_6_1_fpkm	HH_6_2_fpkm	HH_6_3_fpkm
PpTPS1	PRUPE.4G030400	0.471037	0.119007	0.316494	12.0295	46.5688	12.0349	119.401	119.334	124.414	96.081	93.3911	98.207	49.6229	81.1512	70.8924	45.7228	25.9819	26.2205	17.1179	12.3425	18.6401	65.1791	66.1752	64.5613	33.0063	33.033	29.9954	52.8993	62.7045	71.1261	22.0433	22.7054	17.4722	6.84143	4.32992	2.63049
PpTPS2	PRUPE.4G029900	0	0	0	0.0205777	0.06395	0	0.0339152	0.0672033	0	0	0.0192051	0.020331	0.0213936	0.0359923	0	0.0199825	0	0	0	0.0849083	0	0	0	0	0	0	0	0.0148602	0	0	0	0.0183841	0	0	0.0396212	0.0226609
PpTPS3	PRUPE.4G030300	0.168967	0.0245464	0.186514	0.110966	0.229901	0.14928	24.3058	24.3167	22.4647	11.364	13.2768	14.6472	25.6803	25.8332	11.195	31.2922	11.1929	12.2981	0.140267	0.109889	0.219794	0.0961646	0.0743627	0.142726	0.396225	0.0576753	0.206334	4.50351	17.1127	14.005	9.05492	18.142	9.93715	32.0855	16.0457	27.5682
PpTPS4	PRUPE.3G222200	0	0.075429	0	0	0	0	0	0	0.0174677	0	0	0	0	0.0447314	0	0	0	0.0141222	0	0	0	0	0	0	0	0	0	0	0	0	0	0	0	0	0	0
PpTPS5	PRUPE.3G222300	0.024101	0.0560198	0.026604	0	0	0	0	0	0	0.0395348	0	0	0	0	0	0	0	0	0	0	0	0	0	0	0.0411029	0	0.0181114	0	0.0388991	0	0.021891	0	0	0	0	0.195218
PpTPS6	PRUPE.3G234300	0.341562	0.396959	0.349105	0.119634	0.02754	0.102185	0	0.0217058	0.0136188	0	0	0	0.0138197	0	0	0.0129082	0	0	0.0360059	0.0329091	0.06076	0.0287992	0.0445399	0.0106858	0.0539366	0.02303	0.0380261	0.00959928	0	0.0347585	0	0	0	0	0	0
PpTPS7	PRUPE.3G234400	0.0720605	0.104685	0.417606	0.0757189	0	0	0	0	0	0	0	0	0	0	0	0	0	0	0	0	0.0288422	0	0	0	0	0	0	0	0	0	0	0	0	0	0	0
PpTPS8	PRUPE.3G234500	0	0.0559542	0.0177152	0.05059	0	0.0162042	0	0	0	0	0	0	0	0	0	0	0	0	0.0304517	0	0	0	0	0.0135562	0	0	0.0120601	0	0	0	0	0	0	0	0	0
PpTPS9	PRUPE.4G125200	0	0	0	0	0	0	0	0	0	0	0	0	0	0	0	0	0	0	0	0	0	0	0	0	0	0	0	0	0	0	0	0	0	0	0	0
PpTPS10	PRUPE.4G125300	0	0.0709542	0.0336964	0.0801899	0.0664556	0.0770558	0	0	0	0	0	0.0158456	0	0.0140259	0	0	0	0	0	0.0132352	0	0	0	0	0	0	0	0.0115818	0	0.013979	0	0	0	0	0	0
PpTPS11	PRUPE.4G125500	0	0	0	0	0	0	0	0	0	0	0	0	0	0	0	0	0	0	0	0	0	0	0	0	0	0	0	0	0	0	0	0	0	0	0	0
PpTPS12	PRUPE.4G126400	6.51903	13.8696	5.22294	3.70121	5.43643	4.08738	1.04704	0.947154	0.905552	0.776155	0.876468	0.436635	0.574321	0.676361	0.641091	0	0	0.137273	0.299267	0.866173	1.0942	0.199473	0	0.0444083	0.13449	0.143562	0	0.119678	0.0424264	0.14445	0	0	0	0	0	0
PpTPS13	PRUPE.4G126600	6.1413	12.6455	6.26329	4.46573	6.32151	4.51586	1.34872	0.820842	1.17376	0.784755	0.283675	0.277204	0.364616	0.388503	0.470318	0.0227044	0.0824605	0.0193666	15.094	12.8311	13.6796	0.759831	2.25234	0.977368	0.75896	0.850664	0.484915	1.13125	1.4904	1.60995	0.0202108	0.187995	0.0673965	0	0	0.0257477
PpTPS14	PRUPE.4G128500	3.23836	3.95176	3.43718	3.10175	2.8742	2.3643	3.94736	3.85744	4.34439	4.52553	4.1163	4.2671	6.16373	5.21922	5.89307	6.44345	5.07737	5.19264	3.79318	3.74775	4.08787	4.31937	3.93577	4.02952	5.33167	4.12677	3.97793	6.86154	6.56356	6.53642	6.34667	6.09174	5.181	6.83466	7.48419	6.06766
PpTPS15	PRUPE.4G128600	0	0.0345921	0	0	0	0	0	0	0.032043	0.0244127	0	0	0.0325158	0	0	0	0	0.0259061	0	0	0	0	0	0	0	0	0	0	0	0	0	0	0	0.0859632	0	0
PpTPS16	PRUPE.4G128700	0.0492988	0	0	0	0.0536619	0.0995542	0	0	0	0	0	0	0.0538555	0	0	0	0	0	0	0	0.0394637	0	0.0867862	0	0	0	0	0	0	0	0	0	0	0	0	0
PpTPS17	PRUPE.4G190700	0.522961	1.07085	0.357359	1.25603	0.135534	0.754335	0.17251	0.0213644	0.107236	0.0408502	0.0244217	0.0258534	0	0	0	0	0	0	1.53571	0.928557	1.27583	0.113385	0.0438394	0.0210355	0.0849411	0.0453354	0.037428	0	0	0	0	0	0	0	0	0
PpTPS18	PRUPE.4G190800	0	0	0	0	0.0416041	0	0	0	0	0	0	0	0	0	0	0	0	0	0.0725243	0	0	0	0	0	0	0	0	0	0	0.0350059	0	0	0	0	0	0
PpTPS19	PRUPE.4G191000	0.0184181	0.0214053	0.0203309	0	0	0.0185968	0	0	0	0	0	0	0	0	0.0149731	0.0375867	0	0	0.034948	0	0.0147437	0	0	0	0	0	0	0	0	0	0	0	0.0743824	0	0	0
PpTPS20	PRUPE.4G194100	0	0	0	0	0	0	0	0	0	0	0	0	0	0	0	0	0	0	0	0	0	0	0	0	0	0	0	0	0	0	0	0	0	0	0	0.0160869
PpTPS21	PRUPE.4G194200	0	0	0	0	0	0	0	0	0	0	0	0	0	0	0	0	0	0	0	0	0	0	0	0	0	0	0	0	0	0	0	0	0	0	0	0
PpTPS22	PRUPE.4G194300	0	0.0232237	0	0	0	0	0	0	0	0	0	0	0	0	0	0	0	0	0	0	0	0	0	0	0	0	0	0	0	0	0	0	0	0	0	0
PpTPS23	PRUPE.4G194400	0.377923	0.101358	0.19254	0.427657	0.253151	0.440295	0.402767	0.473864	0.344259	0.476875	0.399129	0.271625	0.444612	0.160288	0.189068	0.118653	0	0.202419	1.21355	0.579799	0.744682	0.441207	0.230296	0.368345	0.96679	0.740927	0.699079	0.264712	0.609969	0.186377	0.44889	0.054581	0.234809	0.363826	0.441121	0.571869
PpTPS24	PRUPE.4G194500	0.0418764	0.0243341	0	0	0	0.126848	0	0	0	0	0	0	0	0.0384821	0	0	0	0	0.0198649	0.145251	0	0	0.0737197	0	0.0535634	0.0571766	0	0	0	0	0	0	0	0	0	0
PpTPS25	PRUPE.4G194600	0	0	0	0	0	0	0	0	0	0	0	0	0	0	0	0	0	0	0	0	0	0	0	0	0	0	0	0	0	0	0	0	0	0	0	0
PpTPS26	PRUPE.4G197900	0.0195649	0	0	0	0	0	0	0	0	0	0	0	0	0	0	0	0	0	0	0	0	0	0	0	0	0	0	0	0	0	0	0	0	0	0	0
PpTPS27	PRUPE.4G198000	1.89555	1.57826	1.99872	2.05124	3.20275	1.62828	5.87956	6.50481	5.63461	7.95919	6.99176	6.84358	3.89425	2.41786	3.105	0.577363	0.454336	0.344738	3.35518	4.41593	3.60096	1.63165	6.94782	1.62507	11.1216	10.9705	12.076	6.39749	10.3427	9.89822	0.848018	1.72634	1.08545	0.46302	0.915834	0.720228
PpTPS28	PRUPE.4G198200	0.0369354	0.150241	0.0407712	0	0	0	0	0	0	0	0	0	0	0.0339416	0	0	0	0	0	0	0	0	0	0	0	0	0	0	0	0	0	0	0	0	0	0
PpTPS29	PRUPE.4G198500	0	0	0	0	0	0	0	0	0	0	0	0	0	0	0	0	0	0	0	0	0	0	0	0	0	0	0	0	0	0	0	0	0	0	0	0
PpTPS30	PRUPE.4G198600	0.0599193	0.208912	0.099213	0	0.326111	0.0302503	0.155654	0.565456	0.45154	0.368589	0.352568	0.373237	0.0981864	0.137656	0.194847	0	0	0.0260758	0.255815	0.129896	0.167879	0	0.263706	0.126535	0.562039	0.272705	0.45028	0.204603	0.628614	0.493904	0	0.168748	0.151242	0.0288421	0	0
PpTPS31	PRUPE.4G198700	0	0	0	0	0	0	0	0	0	0	0	0	0	0	0	0	0	0	0	0	0	0	0	0	0	0	0	0	0	0	0	0	0	0	0	0
PpTPS32	PRUPE.4G199000	0	0	0	0	0	0	0	0	0	0	0	0	0	0	0	0	0	0	0	0	0	0	0	0	0	0	0	0	0	0	0	0	0	0	0	0
PpTPS33	PRUPE.4G199200	0	0	0	0	0	0	0	0	0	0	0	0	0	0	0	0	0	0	0	0	0	0	0	0	0	0	0	0	0	0	0	0	0	0	0	0
PpTPS34	PRUPE.4G199300	0	0	0	0	0	0	0	0	0	0	0	0	0	0	0	0	0	0	0	0	0	0	0	0	0	0	0	0	0	0	0	0	0	0	0	0
PpTPS35	PRUPE.4G199500	0	0	0	0	0	0	0	0	0	0	0	0	0	0	0	0	0	0	0	0	0	0	0	0	0	0	0	0	0	0	0	0	0	0	0	0
PpTPS36	PRUPE.4G200000	0.46411	0.398674	0.133646	0.0212032	0.219645	0	0	0	0	0	0.0593663	0	0	0	0.180448	0.247077	0.348975	0	0.229731	0.15748	0.37152	0.0459375	0.195375	0.187495	0	0.0183675	0.227458	0.229677	0	0.203292	0	0	0.285224	0	0	0.326895
PpTPS37	PRUPE.4G200100	0.0105334	0	0	0	0	0	0	0	0	0	0	0	0	0	0	0	0	0	0	0	0	0	0	0	0	0	0	0	0	0	0	0	0	0	0	0
PpTPS38	PRUPE.4G238400	0	0	0	0.0274631	0	0.0263898	0	0	0.0281368	0	0	0	0	0	0	0	0	0	0	0	0	0	0	0	0	0	0	0	0	0	0	0	0	0	0	0
PpTPS39	PRUPE.4G238900	0	0	0	0	0	0	0	0	0	0	0	0	0	0	0	0	0	0	0	0	0	0	0	0	0	0	0	0	0	0	0	0	0	0	0	0
PpTPS40	PRUPE.8G239900	0	0.0112593	0	0	0	0	0	0	0	0.00794604	0	0	0	0	0	0	0	0	0	0	0	0	0	0	0.00826122	0	0	0.00735139	0	0	0	0	0	0	0	0
